# Supplementary material for: Prostate Cancer Cell Extracellular Vesicles Increase Mineralisation of Bone Osteoblast Precursor Cells in an In Vitro Model
Source: Biology (Basel). 2021 Apr 10;10(4):318. doi: 10.3390/biology10040318 (PMC8069461; doi:10.3390/biology10040318)
Supplement: Supplementary file 1 [file biology-10-00318-s001.zip]

Archive with 3 entries (2 files):
- biology-1126868-supplementary/
- biology-1126868-supplementary/biology-1126868- Table S1-Heat map gene list- for conversion.xlsx
- biology-1126868-supplementary/biology-1126868-supplementary-for conversion.docx
