# Supplementary material for: Prostate Cancer Cell Extracellular Vesicles Increase Mineralisation of Bone Osteoblast Precursor Cells in an In Vitro Model
Source: Biology (Basel). 2021 Apr 10;10(4):318. doi: 10.3390/biology10040318 (PMC8069461; doi:10.3390/biology10040318)
Supplement: Supplementary file 1 [file biology-10-00318-s001.zip › biology-1126868-supplementary/biology-1126868- Table S1-Heat map gene list- for conversion.xlsx]

## Sheet: Sheet1
Gene Symbol	p-value(Attribute)	FoldChange(min exo vs. min only)
Tusc5	0.0242098	-387.828
Prelp	0.0272099	-336.981
Txnip	0.0460295	-167.079
Hist2h2be	0.000144876	-153.711
Dll1	0.007725	-145.777
Nuak2	0.000259379	-136.676
Ndc80	0.0205922	-125.975
Cd274	0.0260989	-92.7066
Robo1	0.0135388	-90.9226
Oas1b	0.0039677	-90.5911
Coq8a	0.0407646	-88.0747
D730005E14Rik	0.0011257	-86.3398
Csf2rb	0.0366342	-84.2884
Mmp9	0.0125629	-74.8728
4933411K16Rik	0.000202596	-71.7388
Dlgap2	0.00196904	-68.3376
Csrnp1	0.00257406	-68.2582
Svep1	0.0322805	-59.8711
Gli2	0.0311223	-58.371
Kcne4	0.003499	-58.1944
Polq	0.0394633	-55.466
Ldb3	0.00387638	-53.417
Mipol1	0.0475736	-47.5513
Slc7a8	0.0489843	-46.3076
Tnk2os	0.0091974	-44.2696
Sparcl1	0.000581262	-42.6725
Dlec1	0.0448987	-42.2881
Synm	0.0202273	-39.9595
Heg1	0.00252458	-38.9779
Gm10785	0.0223266	-38.7144
Zfp81	0.0447817	-37.5057
Gm28043	0.0132314	-35.0605
Nudt11	0.0390832	-34.4681
Wnt2b	0.0346438	-33.9398
Ptafr	0.0231304	-33.8311
Pgam2	0.00367761	-31.6927
Tspan2	0.0164815	-31.039
Prkag3	0.0277958	-30.2392
Gbp7	0.0278631	-29.738
Tnfrsf18	0.0102755	-29.0198
Farp2	0.0410453	-28.8153
A430046D13Rik	0.00286634	-26.7691
Galr2	0.00634377	-26.2983
Spag17	0.0154632	-25.6569
Zfp14	0.0206805	-25.6507
Ifit3b	0.00246015	-25.6483
Msx1	0.0458929	-25.4937
Nbea	0.0322988	-24.5316
Troap	0.045452	-24.4975
Wnt4	0.0277568	-24.4207
Plp1	0.0245325	-24.165
Cpeb2	0.0246259	-23.7645
Faap100	0.0260143	-21.9224
Slc26a10	0.00296953	-21.6568
Cdyl2	0.0332115	-21.6159
Fign	0.0466347	-20.9979
Gm15760	0.0390309	-20.4695
Adh1	0.0116657	-19.9989
Kcnc2	0.0300643	-19.9035
Prss53	0.0149007	-19.8946
Fadd	0.045081	-19.8476
Cfp	0.00739875	-19.5298
Gm21992	0.0326247	-19.1347
Adrb2	0.0525732	-19.0211
Pdzd2	0.0322949	-19.015
Trpt1	0.00703287	-18.838
Scn8a	0.0171938	-18.765
Pars2	0.0247601	-18.3097
A630033H20Rik	0.0116809	-18.224
Cenpj	0.00331101	-17.9017
Arhgap19	0.0142767	-17.8131
Sfn	0.0123813	-17.7198
Zfp369	0.0198515	-17.5272
Notch1	0.00863536	-17.1788
Crebl2	0.000675558	-17.042
A630001G21Rik	0.00662109	-16.7011
Id3	0.0390683	-16.6805
Per3	0.00128165	-16.5394
Mettl7a1	0.0180932	-16.5323
Hoxc6	0.0325262	-16.1517
Shisa4	0.0120951	-15.9319
Cpeb3	0.0028087	-15.7139
Npnt	0.0352546	-15.4565
Dnajc27	0.0298014	-15.3811
Cep97	0.028749	-15.3227
Snx11	0.00160775	-14.9991
Mfsd9	0.024098	-14.9695
Pakap	0.0118695	-14.8239
Clca3a1	0.0164106	-14.7905
Thsd7a	0.0063282	-14.4753
Zc3h12c	0.00428052	-14.3357
Slc22a23	0.0438094	-14.0836
Tmem88	3.07239e-05	-14.0055
Tmem35b	0.0190505	-13.7663
Abca8b	0.00505172	-13.7296
Fbxl21	0.0403025	-13.4702
Dennd1b	0.00708573	-13.4591
Rdh10	0.013593	-13.2356
Ttll3	0.0257765	-13.1056
Fv1	0.0486489	-12.9521
Gmpr	0.00721031	-12.8093
Lysmd4	0.0471539	-12.5045
Zfp689	7.52108e-05	-12.4785
Pik3r3	0.0284436	-12.3921
Nynrin	0.00350153	-12.3667
C2	0.0157631	-12.2875
Zfp46	0.0235808	-12.238
Slc25a40	0.0435818	-12.2336
Oaz1-ps	0.0403629	-12.1808
Npr3	0.00274822	-12.126
Adamts5	0.00760611	-12.0628
Apba1	0.039526	-11.9318
Tmem239	0.0135033	-11.8851
Gan	0.00334841	-11.8845
Rgs3	0.0442605	-11.7783
4930512B01Rik	0.00913082	-11.7183
Inpp4a	0.010437	-11.6983
Trmt10b	0.024567	-11.6099
Fam13a	0.0242874	-11.4449
Wdr62	0.0134326	-11.2054
Il18bp	0.0335759	-11.1318
Gas2	0.00187546	-11.014
Hspa1b	0.0402576	-11.0066
Fbln7	0.00642499	-10.9975
Mettl4	0.0198573	-10.934
Kifc2	0.00497516	-10.7684
Ccdc84	0.04042	-10.7069
Rad52	0.000454199	-10.6652
Zfp658	0.0175	-10.6593
Dact2	0.0131603	-10.602
Plekhg6	0.0115743	-10.5833
Zfp874a	0.024436	-10.5779
Socs6	0.0474635	-10.5373
Tmem121	0.0499944	-10.4403
Slc25a53	0.0282335	-10.432
Rrh	0.0182562	-10.3001
Rapsn	0.00644125	-10.2392
Mrnip	0.00558129	-10.1709
Dnajc16	0.00358088	-10.1306
Zfp870	0.00883825	-9.98065
Usp35	0.0324267	-9.90538
Ogn	0.0331697	-9.85364
Sp110	0.0418467	-9.69379
Zfp383	0.00550797	-9.66815
Arhgap18	0.0209704	-9.6303
Dhfr	0.0113342	-9.52668
Zbtb46	0.0355774	-9.52237
Epb41l4a	0.00825791	-9.4165
Nbeal2	0.00647587	-9.3916
Rsad2	0.034962	-9.38715
Snx29	0.00406303	-9.38647
Ptpru	0.0352806	-9.32752
Rom1	0.00886755	-9.23568
Dhodh	0.0373779	-9.23208
Trim2	0.0208237	-9.18254
Plekhf1	0.00065167	-9.16394
Haspin	0.0125858	-9.13822
Slc25a23	0.0271179	-9.09422
Pcyox1l	0.0251289	-9.05052
Trp53bp2	0.011483	-8.98034
Zfp579	0.0264554	-8.92791
Abat	0.0330946	-8.87009
Stxbp2	0.0182871	-8.80893
Zfp433	0.0273334	-8.80582
Nfia	0.0113936	-8.78659
Adat2	0.0197404	-8.75077
Sorbs1	0.0403684	-8.53238
Gm17801	0.0172415	-8.53217
Rarres2	0.00321374	-8.51171
A430105I19Rik	0.0229471	-8.49275
Pmel	0.0328467	-8.3192
Nuak1	0.0162659	-8.2271
Osbpl8	0.00952408	-8.22623
Heca	0.0289255	-8.19224
S1pr1	0.0185529	-8.17944
Adamts12	0.00385096	-8.14939
Dock8	0.0269735	-8.07475
Zfp322a	0.0282348	-8.07433
Rassf2	0.0234807	-8.04196
Mettl18	0.0389032	-8.02726
Il20rb	0.0389032	-8.02726
Nol3	0.0212338	-7.9955
Herc6	0.0253407	-7.94683
Rab33b	0.0163148	-7.94039
Arhgap24	0.0075559	-7.90172
Ninl	0.0165871	-7.77211
Ccnb1	0.0238939	-7.71514
Parp10	0.0344529	-7.7109
Tceanc	0.0239267	-7.68476
Mustn1	0.0374478	-7.65984
Nipal3	0.0443336	-7.62972
Gdpgp1	0.00982243	-7.6042
Ap1s3	0.033329	-7.59295
Orm2	0.0354474	-7.4636
Tnnc1	0.0390265	-7.45658
Nrp1	0.0162832	-7.42637
Zfp626	0.0049805	-7.4233
Selenop	0.0357807	-7.33016
Fam214a	0.0466138	-7.24154
Slc5a3	0.0427835	-7.22627
Mrm3	0.0316133	-7.22112
Pmvk	0.00361547	-7.21635
Gper1	0.00732961	-7.19439
Cd59a	0.000356335	-7.17215
A130010J15Rik	0.0290231	-7.14554
Camk1d	0.0141119	-7.09243
Slc30a1	0.0249024	-7.0789
Sik2	0.00517735	-7.01762
Rspo2	0.00439656	-7.00166
Abraxas1	0.000108972	-6.97464
Stk38l	0.00919218	-6.92744
Krit1	0.025804	-6.89288
Bcl2	0.0218108	-6.86642
Zfp229	0.0362939	-6.78689
Lrrc61	0.0282498	-6.78556
Uevld	0.0303604	-6.76728
4932438A13Rik	0.0241486	-6.73777
Ptgfr	0.0234104	-6.7296
Cnksr3	0.045608	-6.64081
Map3k13	0.0259058	-6.60602
D830031N03Rik	0.0480406	-6.59245
Col10a1	0.0312431	-6.53673
Fhod3	0.0373305	-6.48281
Apol6	0.031857	-6.47208
Cep350	0.0461565	-6.43017
Mrgprf	0.0426801	-6.38947
Pikfyve	0.0136562	-6.37046
Siah1b	0.0177413	-6.36876
Sco1	0.0220981	-6.36052
Plcd1	0.049588	-6.28349
Esr1	0.0384843	-6.27858
Evi5l	0.046348	-6.25412
Deaf1	0.016977	-6.22325
Nudt13	0.0399381	-6.20787
Gdpd5	0.02871	-6.14299
Adam12	0.0432653	-6.12663
Cirbp	0.0113411	-6.10186
Dyrk1a	0.0139535	-6.09226
Mphosph8	0.014456	-6.0196
Mindy2	0.0305524	-6.01826
Naaladl2	0.0108478	-6.01495
Gm10390	0.0398765	-5.97448
Bivm	0.0187292	-5.9621
Cdyl	0.0444675	-5.95207
Lrrc28	0.040762	-5.94979
Tbc1d4	0.0304255	-5.93559
Fam57a	0.0458876	-5.93472
Tmem126b	0.0321309	-5.89953
Trove2	0.0153615	-5.89756
Slc25a27	0.0471992	-5.88345
Lrrc24	0.0317199	-5.87099
Spin1	0.0128766	-5.85427
Pbx3	0.0409672	-5.8503
Cpa6	0.0433933	-5.8369
Larp6	0.0312082	-5.79634
Ppip5k1	0.0212066	-5.76751
Rrm1	0.00134471	-5.72992
Tgif2	0.0444443	-5.71658
Apcdd1	0.0155899	-5.71605
Snrpd1	0.00158188	-5.71446
Angpt1	0.0123803	-5.71323
Ankrd44	0.0470345	-5.71305
Mmp28	0.0427281	-5.70483
Frk	0.0436362	-5.70389
Sufu	0.0324562	-5.69675
Sulf2	0.0124663	-5.68492
Cenpv	0.0372365	-5.67246
Kbtbd11	0.0308502	-5.66222
Ttc30b	0.0117764	-5.63838
Zhx1	0.0278126	-5.63605
Notch3	0.0199255	-5.61646
Znhit3	0.02241	-5.57616
Cldn15	0.0378594	-5.56872
Vipas39	0.00701129	-5.54713
Cdk18	0.0398584	-5.52695
Rell1	0.0210625	-5.48447
Sdccag8	0.026881	-5.44181
Gm14326	0.0447303	-5.42486
Slc25a35	0.0243483	-5.41555
Ugcg	0.0138719	-5.41446
Gins3	0.0109185	-5.38433
Zbtb26	0.0391287	-5.36573
Bag5	0.00713476	-5.36188
Brwd3	0.0184844	-5.34482
Orai3	0.0299707	-5.32249
Pusl1	0.0175793	-5.32108
Cnnm3	0.0325304	-5.2795
Yod1	0.0447101	-5.27069
Mul1	0.0279351	-5.25948
Gdap10	0.0303734	-5.24617
Kifap3	0.00344693	-5.24373
Usp14	0.0156705	-5.2032
Synj1	0.045321	-5.17469
Mmab	0.028611	-5.16504
Gm12504	0.00369496	-5.16476
Agt	0.0279827	-5.13091
Purg	0.0206211	-5.1131
Myo18a	0.0374629	-5.09396
Tgfb2	0.0484156	-5.0931
Fam161a	0.0360535	-5.09297
Hoxa10	0.0198538	-5.09071
Plscr4	0.0125211	-5.08912
Col4a5	0.0446574	-5.06572
Rbm19	0.0310301	-5.06185
Prpf40b	0.0390768	-5.03257
Msantd2	0.0137174	-5.01261
Stx17	0.0429951	-4.97534
Tep1	0.0325225	-4.97505
Dcaf12	0.0369287	-4.97136
Cyb5rl	0.0430006	-4.96622
Ces1g	0.0488467	-4.96502
Cyp1b1	0.0289532	-4.96263
Pkdcc	0.015041	-4.95181
Gdpd2	0.0191945	-4.94956
Kat2b	0.0215356	-4.91574
Smad5	0.0220364	-4.90961
Gm13212	0.0204539	-4.88128
Tgfbr2	0.0480354	-4.86251
Dnajb4	0.013703	-4.84848
Pced1b	0.0347335	-4.84252
Ppp1r3e	0.00467367	-4.8392
Pml	0.0452588	-4.8181
Nsmce3	0.0119841	-4.79812
Apba3	0.00601618	-4.79573
Slc25a12	0.0103421	-4.79543
Bicc1	0.0305614	-4.75812
Nme7	0.0193144	-4.74603
Casp1	0.0344857	-4.7358
Msrb2	0.0290367	-4.69437
Kptn	0.0373728	-4.65082
Shox2	0.0298865	-4.62368
Klf2	0.00955211	-4.607
Fancf	0.00782444	-4.60389
Slc10a7	0.0404106	-4.5873
Slc35c1	0.0367101	-4.57808
Chtf18	0.000891512	-4.55973
Ip6k3	0.0383757	-4.55169
Pcgf5	0.0496037	-4.54833
Trp53inp1	0.0231084	-4.52735
Cln3	0.0426994	-4.52574
Evl	0.0468641	-4.51179
Synpo	0.0408955	-4.50538
Ttc30a2	0.0495372	-4.50485
D5Ertd579e	0.0389498	-4.50346
Zfp526	0.0410309	-4.49506
Akr1c14	0.0380782	-4.48796
Gripap1	0.039239	-4.47659
Spata6	0.0401741	-4.45722
Gpd2	0.0348401	-4.38732
Zbtb44	0.0221768	-4.36502
Adamts2	0.0481891	-4.35564
Pdcd5	0.0039527	-4.35339
Fxn	0.0425572	-4.34051
Gpx8	0.0306998	-4.33922
Lrp4	0.010122	-4.33092
Anapc10	0.0463377	-4.32499
Blmh	0.0498522	-4.31705
Odf2l	0.0389908	-4.30125
40422	0.0475143	-4.2754
Pradc1	0.022546	-4.27076
Pip4k2a	0.0191656	-4.25417
Mmp14	0.0365818	-4.21072
Alyref2	0.0276717	-4.20445
Ints9	0.0455112	-4.19338
Paxip1	0.0430596	-4.17388
Sdc1	0.0295475	-4.16449
Pex12	0.0335533	-4.16295
Mks1	0.0191666	-4.15227
Pmm2	0.0431287	-4.15173
Irx5	0.0465895	-4.11821
Aox1	0.0305206	-4.11235
A630072M18Rik	0.0084529	-4.11175
Ankzf1	0.0463422	-4.10801
A230072C01Rik	0.0459529	-4.08456
Tmem129	0.0451716	-4.03529
Mtmr2	0.0417773	-4.03468
Axin2	0.042265	-4.0123
Tha1	0.0359249	-4.00468
Ccng1	0.00289528	-3.98844
D1Pas1	0.032202	-3.9693
Klhl24	0.0336249	-3.9688
Cnot6l	0.00982985	-3.94198
Hsd17b4	0.025618	-3.91783
Malsu1	0.0269227	-3.90543
Pdgfra	0.0432395	-3.90117
Gpsm1	0.0223066	-3.89486
Pithd1	0.0251398	-3.88972
Dph1	0.0488808	-3.88233
Xrcc4	0.0377791	-3.8808
Klhl22	0.0450168	-3.88068
Pop1	0.0432357	-3.85361
Hsd11b1	0.0169663	-3.84547
Nck1	0.0479102	-3.84365
Lrrc51	0.0106977	-3.8142
Heatr3	0.0389342	-3.81174
Acap3	0.0310342	-3.78537
Isca1	0.036816	-3.76548
Sass6	0.0184037	-3.75256
Vcpkmt	0.00289248	-3.74159
Dph5	0.00337755	-3.71981
Tmem261	0.0397142	-3.71805
Vcam1	0.0329413	-3.71126
Slc39a3	0.0480058	-3.70049
Mindy3	0.0476665	-3.69465
Zfp280c	0.0383286	-3.6759
Mcf2l	0.0148442	-3.67134
Rpp38	0.0214121	-3.66741
Elovl4	0.0437663	-3.6672
Slf1	9.96305e-06	-3.66663
Arfip1	0.0390982	-3.62612
Diablo	0.0409061	-3.62013
Cog4	0.0408602	-3.60169
Copg2	0.0457454	-3.59768
Atpaf1	0.0260069	-3.58812
Gorasp1	0.0345422	-3.58428
Sms	0.0483912	-3.51595
Itga7	0.0186564	-3.5119
Gm14440	0.0405464	-3.51032
Cnot7	0.0225937	-3.49771
Guf1	0.0135948	-3.48489
Ckap2l	0.0448522	-3.47549
Gm20939	0.000452837	-3.47464
Tefm	0.00321014	-3.46813
Gdap2	0.041984	-3.46358
Coa4	0.0479359	-3.46304
Armcx6	0.0315279	-3.44822
Eci1	0.0418216	-3.44776
Gm6787	0.0340436	-3.44118
Cdk19	0.0437876	-3.35504
Socs2	0.0376684	-3.35453
St3gal5	0.0415889	-3.34688
Ankrd26	0.023016	-3.324
Nip7	0.0309629	-3.30102
Txnl4b	0.0416482	-3.27675
Tbc1d2	0.0274066	-3.27431
Ccne1	0.0424897	-3.27148
Appl2	0.0218856	-3.24413
Zfp563	0.0123376	-3.23877
Ly6a	0.0299819	-3.23771
Meaf6	0.0114774	-3.23491
Cetn2	0.0103509	-3.22167
Adck1	0.0407979	-3.18335
Tmem53	0.0430908	-3.14511
Dynlt1c	0.0463865	-3.12439
Gas2l3	0.0414536	-3.0756
Rnf139	0.0183564	-3.06698
Mccc2	0.0246969	-2.9956
Thoc1	0.021416	-2.98401
Hyal1	0.0296528	-2.9809
Wrap53	0.0451549	-2.97444
Sh3bgrl	0.0490521	-2.90541
Cklf	0.0167235	-2.88452
Bnc2	0.0393306	-2.8678
Snhg12	0.0100879	-2.789
Pts	0.0401592	-2.66676
Yipf4	0.0313548	-2.62548
Crls1	0.0431204	-2.5946
Lztfl1	0.0165226	-2.57833
Ap5s1	0.030146	-2.52089
Bbs5	0.0485921	-2.38435
Atp5g2	0.0403948	-2.28875
Scd4	0.00543326	-1.89881
Zbtb8os	0.0403338	-1.64949
Ankrd37	0.0344395	-1.64851
Scn1a	0.0387594	7.00346
Htr2b	0.0369077	8.8961
Pilrb2	0.0369077	8.8961
Hacd4	0.0325252	9.5525
Cbr1	0.032051	10.1898
Snora65	0.00415729	13.8038
